# Supplementary material for: The Culture Environment Influences Both Gene Regulation and Phenotypic Heterogeneity in Escherichia coli
Source: Front Microbiol. 2018 Aug 15;9:1739. doi: 10.3389/fmicb.2018.01739 (PMC6104134; doi:10.3389/fmicb.2018.01739)
Supplement: Supplementary file 2 [file Table_2.csv]

Lag Phase
	Pathway	p_value	No. Differentially expressed	Total no. in pathway
Upregulated	Ribosome	4.83E-53	54	56
	Oxidative phosphorylation	5.73E-06	14	39
	Pyrimidine metabolism	0.000332636	14	53
	Bacterial secretion system	0.002924863	9	32
	Streptomycin biosynthesis	0.004610588	4	8
Downregulated	Microbial metabolism in diverse environments	1.17E-07	44	201
	beta-Alanine metabolism	1.69E-07	10	15
	Butanoate metabolism	2.22E-06	14	35
	Geraniol degradation	9.85E-06	5	5
	ABC transporters	1.50E-05	36	177
	Propanoate metabolism	5.35E-05	11	29
	Caprolactam degradation	0.000105092	4	4
	Tryptophan metabolism	0.000266529	6	11
	Valine, leucine and isoleucine degradation	0.00027588	6	11
	Fatty acid degradation	0.00027876	7	15
	Limonene and pinene degradation	0.000482052	4	5
	Arginine and proline metabolism	0.000644336	11	37
	Nitrogen metabolism	0.000998918	10	33
	Carbon fixation pathways in prokaryotes	0.003099664	9	32
	Galactose metabolism	0.003193412	9	32
Exponential Phase
	Pathway	p_value	No. Differentially expressed	Total no. in pathway
Upregulated	Microbial metabolism in diverse environments	1.12E-12	54	201
	Toluene degradation	8.59E-10	9	9
	Nitrogen metabolism	1.35E-07	15	33
	Butanoate metabolism	3.50E-07	15	35
	Carbon fixation pathways in prokaryotes	6.40E-07	14	32
	Citrate cycle (TCA cycle)	3.39E-06	12	27
	Glyoxylate and dicarboxylate metabolism	7.48E-06	14	38
	beta-Alanine metabolism	3.03E-05	8	15
	Alanine, aspartate and glutamate metabolism	0.001058908	9	28
	Tryptophan metabolism	0.002616168	5	11
	Galactose metabolism	0.003003684	9	32
	Oxidative phosphorylation	0.003763995	10	39
	Selenocompound metabolism	0.004402495	6	17
	Geraniol degradation	0.008334417	3	5
	Arginine and proline metabolism	0.008523497	9	37
Downregulated	Ribosome	8.96E-55	55	56
	Pyrimidine metabolism	1.19E-06	18	53
	Biosynthesis of siderophore group nonribosomal peptides	5.55E-05	5	6
	RNA polymerase	0.003079931	3	4
	Purine metabolism	0.006905047	16	84
Stationary phase
	Pathway	p_value	No. Differentially expressed	Total no. in pathway
Upregulated	Ribosome	3.96E-41	48	56
	Arginine and proline metabolism	0.002779604	10	37
	RNA polymerase	0.003669574	3	4
	Fatty acid degradation	0.012550831	5	15
	Sulfur relay system	0.027771097	5	18
	Inositol phosphate metabolism	0.029213405	2	3
Downregulated	Selenocompound metabolism	8.41E-06	9	17
	Microbial metabolism in diverse environments	3.71E-05	38	201
	Nitrogen metabolism	0.000167771	11	33
	Phosphotransferase system (PTS)	0.000359483	12	41
	Sulfur metabolism	0.000878653	6	13
	Glyoxylate and dicarboxylate metabolism	0.002752094	10	38
	Fructose and mannose metabolism	0.006478763	9	36
	Toluene degradation	0.00741774	4	9
	Citrate cycle (TCA cycle)	0.012788618	7	27
	Alanine, aspartate and glutamate metabolism	0.015763731	7	28
	Cysteine and methionine metabolism	0.016399967	7	28
	Pentose and glucuronate interconversions	0.024182183	6	24
	Carbon fixation pathways in prokaryotes	0.030781417	7	32
